# Supplementary material for: Functional Characterization of Allelic Variations of Human Cytochrome P450 2C8 (V181I, I244V, I331T, and L361F)
Source: Int J Mol Sci. 2023 Apr 28;24(9):8032. doi: 10.3390/ijms24098032 (PMC10178350; doi:10.3390/ijms24098032)
Supplement: Supplementary file 1 [file ijms-24-08032-s001.zip]

Archive with 1 entries (1 files):
- ijms-2339937-supplementary.pdf
